# Supplementary material for: Two New Alkaloids and a Triterpenoid Glycoside from Rosa roxburghii with Antioxidant and Enzyme Inhibitory Activities
Source: Antioxidants (Basel). 2026 May 28;15(6):680. doi: 10.3390/antiox15060680 (PMC13296243; doi:10.3390/antiox15060680)
Supplement: Supplementary file 1 [file antioxidants-15-00680-s001.zip]

Archive with 1 entries (1 files):
- antioxidants-4311038-supplementary.pdf
